# Supplementary material for: A randomized controlled trial of teprenone in terms of preventing worsening of COVID-19 infection
Source: PLoS One. 2023 Oct 26;18(10):e0287501. doi: 10.1371/journal.pone.0287501 (PMC10602324; doi:10.1371/journal.pone.0287501)
Supplement: S1 Data — (XLSX) [file pone.0287501.s004.xlsx]

## Sheet: 解析
Teprenone Yes1	Time from onset to randomization	age	BMI	Gender male=1	Oxgen use at baseline 1	Smoking History Yes1	Steroid Yes1	Comordity Yes1 including the following 4 diseases	HT Yes1	DM Yes1	Cardiovascular Yes1	Chronic Lung Disease Yes1	Active Cancer Yes1	WHO Ordinal Scale for Clinical Improvement	White Blood Cell（/uL）	Lymphocyte（/uL）	Cr (mg/dL)	CRP(mg/dL)	Fever Decline from fever start	Fever Decline Event1	O2 supply duration Days	O2 supply from randomization	O2 off event1	Admission duration Days	Admission from Randomization Days	Discharge event yes1	Intubation Yes1	Time to intubation from registration Days	Death 1	Intubation or Death Yes1	ICU admission Yes1	Time to ICU admission from registration Days	Dexamethasone use 1	Pulsed steroid use 1	remdesivir use 1	tocilizumab use 1	Maximum oxygen demand more than 5L/min 1
0	9	31	19.4531	0	0	0	0	0	0	0	0	0	0	3	3450	1650	0.59	0.03	2	1	0	0	1	6	6	1	0		0	0	0		0	0	0	0	0
0	4	31	25.4767	1	0	1		0	0	0	0	0	0	3	4180	1300	0.95	0.24	4	1	0	0	1	14	12	1	0		0	0	0		0	0	0	0	0
1	4	26	26.7036	1	0	1	0	0	0	0	0	0	0	3	5500	1259	0.91	4.97	3	1	0	0	1	10	9	1	0		0	0	0		0	0	0	0	0
0	5	45	27.7551	1	0	0	0	1	1	0	0	0	0	3	6100	1256	0.81	0.57	3	1	0	0	1	9	9	1	0		0	0	0		0	0	0	0	0
1	3	43	15.8079	0	0	0	0	0	0	0	0	0	0	3	3600	435	0.68	0.02	9	1	0	0	1	13	13	1	0		0	0	0		0	0	0	0	0
1	12	49	19.3452	1	0	1	1	1	1	0	0	0	0	3	3600	680	12.17	1.85	9	1	0	0	1	18	16	1	0		0	0	0		1	0	0	0	0
0	4	33	25.4767	0	0	0	0	0	0	0	0	0	0	3	5300	826	0.76	0.68	2	1	0	0	1	11	11	1	0		0	0	0		0	0	0	0	0
1	14	72	21.3171	1	1	0	1	1	1	1	0	0	0	4	6410	920	1.03		2	1	7	6	1	14	11	1	0		0	0	0		1	0	0	0	0
0	15	22	34.9481	1	0	1	0	1	0	0	0	1	0	3	7100	2350	0.75	0.04	2	1	0	0	1	4	4	1	0		0	0	0		0	0	0	0	0
1	13	78	21.0556	0	1	0	1	0	0	0	0	0	0	4	4520	1110	0.74	1.93	2	1	4	1	1	13	8	1	0		0	0	0		1	0	0	0	0
1	2	29	18.591	0	0	1	0	0	0	0	0	0	0	3	3900	889	0.66	0.37	3	1	0	0	1	13	13	1	0		0	0	0		0	0	0	0	0
1	7	42	24.5779	1	0	0	0	0	0	0	0	0	0	3	4400	1830	1.08	1.44	2	1	0	0	1	9	9	1	0		0	0	0		0	0	0	0	0
0	2	28	23.3887	1	0		0	0	0	0	0	0	0	3	4430	1600	0.84	0.25	2	1	0	0	1	6	5	1	0		0	0	0		0	0	0	0	0
0	2	50	31.0735	1	0	0	0	1	0	1	0	0	0	3	4380	1660	0.97	0.07	2	1	0	0	1	10	10	1	0		0	0	0		0	0	0	0	0
0	9	68	20.5442	0	0	1	0	0	0	0	0	0	0	3	6500	1579	0.5	1.56	2	1	0	0	1	8	7	1	0		0	0	0		0	0	0	0	0
1	6	71	25.1024	1	1	1	1	1	1	1	0	0	0	4	9100	1290	0.89	13.37	2	1	6	3	1	17	11	1	0		0	0	0		1	0	0	0	0
0	7	64	20.2865	1	1	1	1	1	0	1	0	1	0	4	2800	476	0.9	10.44	5	1	33	33	0	33	33	1	1	3	0	1	1	4	1	0	1	1	1
1	7	47	30.0408	1	0		1	0	0	0	0	0	0	3	6900	1828	0.99	1.66	6	1	4	8	1	13	13	1	0		0	0	0		1	0	0	0	0
0	7	71	19.8791	0	0	0	0	0	0	0	0	0	0	3	8000	1408	0.66	8.94	2	1	0	0	1	7	7	1	0		0	0	0		0	0	0	0	0
1	7	65	17.9089	1	1	0	1	1	0	0	1	0	1	4	1800	151	0.84	19.95	2	1	14	14	1	29	29	1	1	2	1	1	1	3	1	0	1	1	1
0	3	79	23.4432	1	1	1	1	1	0	1	0	0	0	4	6240	1350	0.95	3.73	7	1	16	16	1	21	21	1	0		0	0	0		1	0	0	0	0
0	5	73	27.0552	0	0	0	1	1	1	0	1	0	0	3	3600	500	0.68	2.37	5	1	18	21	1	25	25	1	0		0	0	1	7	1	0	1	0	1
1	6	51	35.3798	0	0	0	0	1	0	1	0	0	0	3	5360	880	0.58	5.28	3	1	0	0	1	10	10	1	0		0	0	0		0	0	0	0	0
1	7	77	19.8189	0	0	0	0	1	1	0	0	0	0	3	3260	1080	0.61	0.09	5	1	0	0	1	11	11	1	0		0	0	0		0	0	0	0	0
1	5	21	15.1796	0	0	0	0	0	0	0	0	0	0	3	4000	1152	0.65	0.16	2	1	0	0	1	9	8	1	0		0	0	0		0	0	0	0	0
1	7	77	23.03	1	0	1	1	1	1	0	0	1	0	3	5800	458	0.95	13.14	2	1	60	60	1	86	86	0	1	2	0	1	1	3	1	0	1	1	1
1	12	53	20.5049	0	0	0	0	0	0	0	0	0	0	3	4400	1654	0.64	0.01	2	1	0	0	1	6	6	1	0		0	0	0		0	0	0	0	0
0	7	64	21.7738	1	0	1	0	0	0	0	0	0	0	3	8200	1525	0.72	0.32	2	1	0	0	1	9	9	1	0		0	0	0		0	0	0	0	0
1	4	64	20.8325	1	0	1	0	1	1	0	0	0	0	3	3900	1146	0.79	0.04	3	1	0	0	1	10	9	1	0		0	0	0		0	0	0	0	0
1	5	32	22.8571	1	0	0	0	0	0	0	0	0	0	3	4400	990	1.04	0.38	2	1	0	0	1	8	8	1	0		0	0	0		0	0	0	0	0
0	5	73	27.4714	0	0	1	1	1	1	0	0	0	0	3	5900	1764	0.53	0.81	3	1	1	2	1	12	12	1	0		0	0	0		1	0	1	0	0
0	2	24	31.0928	0	0	0	0	0	0	0	0	0	0	3	6690	1320	0.68	0.3	2	1	0	0	1	9	9	1	0		0	0	0		0	0	0	0	0
0	4	72	19.1106	1	0	1	1	1	1	1	0	0	0	3	4480	990	0.88	1.52	12	1	9	16	1	28	28	1	0		0	0	0		1	1	1	0	0
1	11	56	29.5525	0	1	1	1	1	1	0	0	0	0	4	10400	925	0.6	4.97	2	1	7	5	1	13	11	1	0		0	0	0		1	0	1	1	0
0	12	68	21.0321	1	0	1	1	1	0	1	0	0	0	3	7340	610	0.79	7.66	2	1	0	0	1	9	9	1	0		0	0	0		1	0	1	0	0
0	5	34	30.3871	1	0	1	0	1	0	1	0	0	0	3	4040	1870	0.72	0.33	2	1	0	0	1	7	7	1	0		0	0	0		0	0	0	0	0
0	12	76	26.8977	1	1	1	1	1	1	1	0	0	0	4	4800	844	0.58	5.18	2	1	6	5	1	13	12	1	0		0	0	0		1	0		1	0
1	5	71	27.3008	0	1		1	1	1	0	0	0	0	4	2780	710	0.66	2.16	2	1	6	6	1	11	9	1	0		0	0	0		1	0	1	0	0
0	9	73	24.1948	0	1	1	0	1	1	0	0	1	0	4	4090	1120	0.64	0.34	16	1	46	46	1	18	18	1	0		0	0	1	1	0	1	1	0	0
1	5	80	33.7778	0	1	0	1	1	1	0	0	0	0	4	7100	1462	0.7	0.37	2	1	7	6	1	10	9	1	0		0	0	0		1	0	1	0	0
1	8	57	23.9869	1	0	1	1	1	1	0	1	0	0	3	3810	1060	0.92	3.76	2	1	4	4	1	7	6	1	0		0	0	0		1	0	1	0	0
0	4	81	22.659	1	1	1	1	0	0	0	0	0	0	4	11150	4850	1.41	15.46	7	1	15	15	1	16	15	1	0		1	1	0		1	0	1	0	1
1	11	55	22.7732	1	0	1	1	0	0	0	0	0	0	3	4220	1420	0.7	2.45	4	1	3	4	1	7	6	1	0		0	0	0		1	0	1	0	0
1	9	76	22.6533	1	1	1	1	0	0	0	0	0	0	4	7940	1100	0.82	3.32	8	1	5	3	1	21	18	1	0		0	0	0		1	0	1	0	0
0	3	66	26.1249	0	0	0	1	0	0	0	0	0	0	3	6600	1410	0.7	7.24	6	1	0	0	1	19	17	1	0		0	0	0		1	0	0	0	0
1	4	47	31.25	0	1	1	0	0	0	0	0	0	0	4	3780	1420	0.79	0.85	7	1	8	7	1	11	10	1	0		0	0	0		0	0	0	0	0
0	2	24	28.125	0	0	1	0	0	0	0	0	0	0	3	4730	460	0.59	0.05	2	1	0	0	1	11	10	1	0		0	0	0		0	0	0	0	0
1	5	80	22.5973	0	0	0	1	0	0	0	0	0	0	3	5300	940	0.59	1.32	6	1	6	10	1	13	12	1	0		0	0	0		1	0	1	0	0
0	4	48	38.2401	1	1	0	1	1	1	1	0	0	0	4	6010	1040	0.87	2.13	2	1	4	4	1	7	6	1	0		0	0	0		1	0	1	0	0
0	3	63	20.7967	1	0	1	0	1	0	0	0	1	0	3	2940	1230	0.9	0.21	2	1	0	0	1	9	9	1	0		0	0	0		0	0	0	0	0
0	4	72	21.6311	0	0	0	0	1	1	0	0	0	0	3	7750	590	0.73	8.31	4	1	0	0	1	9	7	1	0		0	0	0		0	0	1	0	0
1	10	76	26.6794	1	0		0	0	0	0	0	0	0	3	5020	1600	1.22	1.46	3	1	0	0	1	6	6	1	0		0	0	0		0	0	1	0	0
1	6	64	22.5981	1	0	1	1	0	0	0	0	0	0	3	4400	860	1.1	0.63	14	1	13	21	1	25	24	1	0		0	0	0		1	1	0	0	0
1	8	33	26.8858	1	1		1	0	0	0	0	0	0	4	4620	1020	0.76	2.2	2	1	7	6	1	15	14	1	0		0	0	0		1	0	1	0	0
1	11	81	21.2889	0	1	1	0	1	1	0	0	0	0	4	4500	380	1.09	3.76	3	1	13	13	1	20	20	1	0		0	0	1	1	0	1	1	0	0
0	5	45	24.2215	1	0	1	0	0	0	0	0	0	0	3	5560	600	1.11	0.53	5	1	0	0	1	14	11	1	0		0	0	0		0	0	1	0	0
0	3	83	18.873	0	1	0	0	1	0	1	0	0	0	4	3140	830	0.62	0.1	2	1	4	4	1	10	10	1	0		0	0	0		0	0	1	0	0
1	8	67	23.8832	1	0	1	1	1	0	0	1	0	0	3	2400	790	1.1	9.91	3	1	11	15	1	20	18	1	0		0	0	0		1	0	0	0	0
0	5	62	18.9453	0	0	0	0	1	0	0	1	0	0	3	2500	720	0.84	0.22	6	1	0	0	1	10	9	1	0		0	0	0		0	0	0	0	0
0	8	38	20.6764	1	1	0	1	0	0	0	0	0	0	4	6400	640	0.83	14.15	2	1	5	2	1	10	7	1	0		0	0	0		1	0	1	0	0
1	4	73	27.7529	1	0	1	1	1	1	1	0	0	0	3	6470	1290	0.75	1.86	4	1	9	11	1	19	17	1	0		0	0	0		1	0	1	0	0
0	3	74	24.9328	0	0	0	1	1	1	0	0	0	1	3	3600	1600	0.77	0.15	10	1	1	4	1	15	14	1	0		0	0	0		1	0	0	0	0
0	9	33	25.73	1	1	1	1	0	0	0	0	0	0	4	5220	900	0.8	3.11	2	1	6	5	1	9	8	1	0		0	0	0		1	0	1	0	0
0	8	63	25.0314	1	0	0	1	1	1	1	0	0	0	3	4610	800	0.88	3.47	3	1	0	0	1	11	9	1	0		0	0	0		1	0	1	0	0
1	5	67	30.0621	0	1	0	1	1	1	1	0	1	0	4	6820	1170	0.78	1.27	2	1	13	10	1	15	12	1	0		0	0	0		1	0	1	0	0
1	2	47	29.0548	1	0	1	0	0	0	0	0	0	0	3	4300	1810	0.7	0.47	4	1	0	0	1	10	10	1	0		0	0	0		0	0	0	0	0
0	9	52	24.5128	1	1	0	1	1	1	0	0	0	0	4	6650	1800	0.94	5.6	2	1	10	10	1	12	12	1	0		0	0	0		1	1	1	0	1
0	2	86	20.2538	1	0	1	1	1	1	0	1	0	0	3	4500	1450	0.9	0.35	9	1	0	0	1	14	14	1	0		0	0	0		1	0	0	0	0
1	4	48	30.1194	0	0		1	0	0	0	0	0	0	3	7100	1192	0.77	2.67	2	1	0	0	1	9	8	1	0		0	0	0		1	0	1	0	0
1	3	40	27.7634	1	0	1	1	0	0	0	0	0	0	3	4000	820	0.75	0.3	10	1	0	0	1	18	18	1	0		0	0	0		1	0	1	0	0
1	5	45	20.7612	1	0	1	0	0	0	0	0	0	0	3	5060	510	0.92	0.35	6	1	0	0	1	6	5	0	0		0	0	0		0	0	0	0	0
1	4	79	23.567	1	1	1	1	1	1	1	1	1	0	4	4050	400	1.01	7.94	4	1	26	26	1	27	26	1	0		1	1	0		1	1	1	1	1
0	13	79	25.9448	0	1	0	1	1	1	0	0	0	0	4	8260	1580	0.73	0.31	2	1	2	1	1	9	7	1	0		0	0	0		1	0	0	0	0
1	10	86	17.5464	0	1		1	0	0	0	0	0	0	4	5970	470	0.7	5.67	2	1	4	4	1	9	8	1	0		0	0	0		1	0	0	0	0
0	7	50	25.5296	0	1		1	0	0	0	0	0	0	4	7100	802	0.78	6.39	2	1	3	3	1	14	14	1	0		0	0	0		1	0	1	0	0
0	7	80	21.9671	1	0	1	1	1	0	0	1	0	0	3	4900	930	0.74	0.24	7	1	0	0	1	20	19	1	0		0	0	0		1	0	0	0	0
1	3	88	21.6441	0	1	0	1	1	0	1	0	0	0	4	4380	1230	0.8	1.44	2	1	7	6	1	83	73	1	0		0	0	0		1	0	1	0	0
1	3	43	33.91	1	0	0	1	1	1	1	0	0	0	3	7780	1150	0.89	2.11	4	1	7	8	1	10	9	1	0		0	0	0		1	0	1	0	0
0	4	71	24.6918	1	0	1	1	0	0	0	0	0	0	3	4500	1450	0.85	0.2	3	1	3	3	1	8	7	1	0		0	0	0		1	0	1	0	0
1	10	73	23.473	0	1	0	1	0	0	0	0	0	0	4	3200	1184	0.73	0.18	2	1	25	25	0	25	25	0	0		0	0	0		1	1	1	1	1
0	10	78	18.132	1	0	0	1	1	1	0	0	0	0	3	4300	930	1.06	4.87	2	1	0	0	1	13	12	1	0		0	0	0		1	0	0	0	0
0	8	84	21.1702	0	1	0	1	1	1	0	0	0	0	4	3810	740	0.84	8.1	2	1	12	12	1	13	12	1	0		1	1	0		1	1	1	0	1
1	5	61	22.3183	1	1	1	1	1	1	0	0	0	0	4	7370	1930	1.51	6.9	2	1	2	1	1	12	11	1	0		0	0	0		1	0	1	0	0
1	9	72	19.5081	1	1	1	1	1	1	0	0	0	0	4	3650	650	0.88	4.53	2	1	24	24	0	25	24	0	1	3	0	1	1	4	1	1	1	1	1
0	11	77	19.6052	1	1	1	1	0	0	0	0	0	0	4	4740	600	0.87	6.17	2	1	6	5	1	9	8	1	0		0	0	0		1	0	1	0	0
1	8	70	18.9361	0	1	0	1	0	0	0	0	0	0	4	2470	700	0.67	2.12	14	1	13	13	1	21	21	1	1	4	0	1	1	5	1	1	0	1	1
1	15	47	34.8826	1	1	1	1	1	1	1	0	0	0	4	6470	1360	0.8	12.44	2	1	6	5	1	7	6	1	0		0	0	0		1	0	0	0	0
0	10	68	16.5117	1	0	1	1	0	0	0	0	0	0	3	2700	570	0.95	8.01	2	1	26	26	1	60	59	1	0		0	0	0		1	1	0	0	1
0	9	46	19.1878	1	1	0	1	1	1	0	0	0	0	4	6430	60	14.13	5.51	2	1	3	0	1	11	8	1	0		0	0	0		1	0	1	0	0
0	11	65	21.7047	0	1	0	1	0	0	0	0	0	0	4	5740	890	0.65	10.76	2	1	6	4	1	7	5	1	0		0	0	0		1	0	1	0	0
1	12	63	28.6777	1	1	1	1	0	0	0	0	0	0	4	7560	1900	1.04	5.3	2	1	4	3	1	5	4	1	0		0	0	0		1	0	0	0	0
0	12	54	26.4463	0	0	1	1	0	0	0	0	0	0	3	6500	1280	0.59	17.69	2	1	7	7	1	13	13	1	0		0	0	0		1	1	1	0	1
0	5	50	41.968	1	1	0	1	0	0	0	0	0	0	5	7020	870	0.91	19.7	2	1	7	0	1	8	6	1	0		0	0	0		1	1	1	0	1
1	9	48	26.8166	1	1	0	1	1	0	1	0	0	0	4	12720	640	0.99	16.61	2	1	14	13	1	19	18	1	1	1	0	1	1	3	1	0	1	1	1
0	10	56	24.3142	1	1	0	1	0	0	0	0	0	0	4	8120	490	1.38	8.29	2	1	11	11	1	28	28	1	0		0	0	0		1	1	0	0	1
1	12	48	37.1836	1	1	1	1	1	1	0	0	0	0	4	7090	950	0.87	15.16	2	1	7	6	1	8	7	1	0		0	0	0		1	0	0	0	1
0	3	35	32.3232	1	0	1	0	0	0	0	0	0	0	3	4000	1230	0.98	0.61	2	1	0	0	1	8	8	1	0		0	0	0		0	0	0	0	0
1	3	32	29.7608	1	0	1	0	0	0	0	0	0	0	3	4700	970	0.9	9.43	2	1	0	0	1	10	9	1	0		0	0	0		0	0	0	0	0
1	7	72	23.7812	0	0	0	1	0	0	0	0	0	0	3	5000	530	0.58	5	9	1	12	12	1	15	15	1	0		0	0	0		1	0	0	0	0
1	10	65	15.8222	0	0	0	1	0	0	0	0	0	0	3	6800	1020	0.49	14.34	2	1	0	0	1	11	11	1	0		0	0	0		1	0	1	0	0
